# Supplementary material for: Determinants of Unpaid Hospital Charges Among Non-Resident Foreign Patients: A Retrospective Single-Center Study in Tokyo, Japan
Source: Healthcare (Basel). 2025 Nov 13;13(22):2893. doi: 10.3390/healthcare13222893 (PMC12652974; doi:10.3390/healthcare13222893)
Supplement: Supplementary file 1 [file healthcare-13-02893-s001.zip]

Archive with 1 entries (1 files):
- healthcare-3911981-supplementary.pdf
